# Supplementary material for: A Bipolar Clamp Mechanism for Activation of Jak-Family Protein Tyrosine Kinases
Source: PLoS Comput Biol. 2009 Apr 17;5(4):e1000364. doi: 10.1371/journal.pcbi.1000364 (PMC2667146; doi:10.1371/journal.pcbi.1000364)
Supplement: Text S1 — BNGL code for the In Vitro Model (<1 MB TXT) [file pcbi.1000364.s004.txt]

begin parameters
kon_dimer	1.0      # units = 1/(uM.s)       
koff_dimer	0.1      # units = 1/s             
kon_SH2		1.0      # units = 1/(uM.s)
koff_SH2	0.1      # units = 1/s
kphos_slow	0.1      # units = 1/s
kphos_fast	1.0      # units = 1/s
Jtot            0.000014 # units = uM
Stot            0.1      # units = uM
end parameters

begin molecule types
S(SH2,DD)
J(Y1~P,Y~U~P)
end molecule types

begin species
S(SH2,DD)       Stot
J(Y1~P,Y~U)     Jtot
end species

begin reaction rules

# JAK2-SH2B interaction
J(Y1~P) + S(SH2) <-> J(Y1~P!1).S(SH2!1) kon_SH2, koff_SH2

# SH2B dimerization 
S(DD) + S(DD) <-> S(DD!1).S(DD!1) kon_dimer, koff_dimer

# JAK2 phosphorylation
J(Y~U).J(Y~U) -> J(Y~P).J(Y~U) kphos_slow
J(Y~U).J(Y~P) -> J(Y~P).J(Y~P) kphos_fast
end reaction rules

begin observables
J_mono    J(Y1~P)
JS       J(Y1~P!1).S(SH2!1,DD)
JSS    J(Y1~P!1).S(SH2!1,DD!2).S(SH2,DD!2)
JSSJ      J.J
J_active    J(Y~P)
J_inactive   J(Y~U)

end observables

generate_network({overwrite=>1, max_stoich=>{J=>2}});
simulate_ode({t_end=>10000, n_steps=>10000,atoll=>1e-08,rtol=>1e-08,sparse=>1});
